# Supplementary material for: Conservation of the glycogen metabolism pathway underlines a pivotal function of storage polysaccharides in Chlamydiae
Source: Commun Biol. 2021 Mar 5;4:296. doi: 10.1038/s42003-021-01794-y (PMC7935935; doi:10.1038/s42003-021-01794-y)
Supplement: Supplementary file 3 — Supplementary Data 1 [file 42003_2021_1794_MOESM3_ESM.xlsx]

## Sheet: Feuil1
This Supplementary Data 1 is deposited in an external doi-minting repository: Dryad Digital Repository
https://doi.org/10.5061/dryad.8sf7m0cm7
