# Supplementary material for: Conservation of the glycogen metabolism pathway underlines a pivotal function of storage polysaccharides in Chlamydiae
Source: Commun Biol. 2021 Mar 5;4:296. doi: 10.1038/s42003-021-01794-y (PMC7935935; doi:10.1038/s42003-021-01794-y)
Supplement: Supplementary file 4 — Supplementary Data 2 [file 42003_2021_1794_MOESM4_ESM.xlsx]

## Sheet: Figure 5a
Determination of the apparent S0.5 for M1P of the GlgE activity of Estrella lausannensis in the presence of 10 mM maltohepatose
	activity (mmol of orthophosphate released.min-1.mg-1 of protein)
Maltose-1-phosphate (mM)	Experiment1	Experiment2	Experiment3	Experiment4
5.6	22.15	26.13	22.33	23.05
2.8	23.78	24.74	22.75	24.20
1.4	20.28	21.00	21.18	18.65
0.7	16.96	18.10	16.65	18.59
0.35	14.54	15.02	14.48	10.80
0.175	5.25	6.27	4.58	4.70
0.0875	2.23	2.29	1.14	1.14
0.04375	1.87	0.78	0.18	0.48
0	0.36	- 0.18	- 0.18	0
Curve fitting with GraphPad Prism V6: nonlinear regression-allosteric sigmoidal enzyme kinetics
Best-fit values
Vmax
h	23.46
Khalf	1.688
Kprime	0.3321
Std. Error	0.1556
Vmax
h	0.5373
Khalf	0.1428
Kprime	0.0201
95% Confidence Intervals	0.0341
Vmax
h	22.36 to 24.55
Khalf	1.397 to 1.978
Kprime	0.2912 to 0.3730
Goodness of Fit	0.08622 to 0.2250
Degrees of Freedom
R square	33
Absolute Sum of Squares	0.9813
Sy.x	60.07
Constraints	1.349
h
Khalf	h > 0.0
	Khalf > 0.0
Number of points
Analyzed
	36

## Sheet: Figure 5b
Determination of the apparent S0.5 for M1P of the GlgE activity of Estrella lausannensis in the presence of 10 mg.mL-1 glycogen bovin
	activity (mmol of orthophosphate released.min-1.mg-1 of protein)
Maltose-1-phosphate (mM)	Experiment1	Experiment2	Experiment3	Experiment4
5.6	12.14	10.51	12.63	12.57
2.8	10.69	11.06		11.60
1.4	11.66	11.36	11.24	11.54
0.7	11.12	11.66	10.88	11.30
0.35	7.25	7.37	9.37	9.00
0.175	5.99	6.05	5.93	6.47
0.0875	4.11	3.93	2.91	3.45
0.04375	1.28	1.88	1.16	1.40
0	-0.40	0.13	0.13	0.13
Curve fitting with GraphPad Prism V6: nonlinear regression-allosteric sigmoidal enzyme kinetics
Best-fit values
Vmax	11.95
h	1.412
Khalf	0.1695
Kprime	0.08149
Std. Error
Vmax	0.247
h	0.1124
Khalf	0.01069
Kprime	0.02017
95% Confidence Intervals
Vmax	11.45 to 12.46
h	1.184 to 1.641
Khalf	0.1477 to 0.1912
Kprime	0.04041 to 0.1226
Goodness of Fit
Degrees of Freedom	32
R square	0.9802
Absolute Sum of Squares	13.56
Sy.x	0.6511
Constraints
h	h > 0.0
Khalf	Khalf > 0.0
Number of points
Analyzed	35

## Sheet: Figure 5c
Determination of the apparent Km for maltoheptaose of the GlgE activity of Estrella lausannensis
Maltophepatose (mM)	Experiment 1	Experiment 2	Experiment 3	Experiment 4	Experiment 5	Experiment 6	Experiment 7	Experiment 8	Experiment 9	Experiment 10
20	27.61	25.79	26.00	38.21	37.37	34.04
10	26.84	28.03	28.10	30.66	30.80
5	19.51	22.93	23.21	24.65	23.96
2.5	17.34	17.48	19.30	18.09	20.32	15.74	16.57	16.15	17.39	16.27
1.25	9.80	10.15	10.29	9.01	10.26	10.99	9.10	9.24	10.96	9.70
0.625	3.93	5.61	6.03	4.26	5.23
0.3125	3.37	3.37	3.37	3.56	2.86
0	0	0	0	0	0	0	0	0	0	0
Curve fitting with GraphPad Prism V6: nonlinear regression-Michaelis-Menten enzyme kinetics
Michaelis-Menten
Best-fit values
Vmax	37.08
Km	3.099
Std. Error
Vmax	1.145
Km	0.2586
95% Confidence Intervals
Vmax	34.79 to 39.38
Km	2.580 to 3.618
Goodness of Fit
Degrees of Freedom	54
R square	0.9641
Absolute Sum of Squares	243.2
Sy.x	2.122
Constraints
Km	Km > 0.0
Number of points
Analyzed	56

## Sheet: Figure 5d 
Determination of Km for glycogen of the GlgE activity of Estrella lausannensis
	activity
	(mmol of orthophosphate released. min-1. mg-1 of protein)
Glycogen (mg.mL-1)	Experiment 1	Experiment 2
5	17.90	16.85
2.5	13.97	13.85
1.25	8.21	8.48
0.625	5.13	4.82
0.3125	2.99	2.91
0	0	0
Curve fitting with GraphPad Prism V6: nonlinear regression-Michaelis-Menten enzyme kinetics
Michaelis-Menten
Best-fit values
Vmax	26.8
Km	2.583
Std. Error
Vmax	1.219
Km	0.2427
95% Confidence Intervals
Vmax	24.08 to 29.51
Km	2.042 to 3.123
Goodness of Fit
Degrees of Freedom	10
R square	0.9948
Absolute Sum of Squares	2.323
Sy.x	0.482
Constraints
Km	Km > 0.0
Number of points
Analyzed	12

## Sheet: Figure 5e
Determination of the apparent molecular weight of GlgE-EL using native polyacrylamide gel electrophoresis
Log molecular weight (kDa)	- Log slope
29	0.044	0.046	0.045
43	0.057
66.5	0.075
75	0.092
86	0.082
133	0.119
266	0.156
440	0.224
399	0.200
669	0.255
Curve fitting with GraphPad Prism V6: linear regression-Log-log line -- X and Y both log
Best-fit values
YIntercept	-2.088
Slope	0.5342
Std. Error
YIntercept	0.04741
Slope	0.01867
95% Confidence Intervals
YIntercept	-2.193 to -1.982
Slope	0.4926 to 0.5758
Goodness of Fit
Degrees of Freedom	10
R square	0.9913
Absolute Sum of Squares	0.0005371
Sy.x	0.007329
Number of points
Analyzed	12

## Sheet: Figure 5f
Determination of molecular weight of the native GlgE of Estrella lausannensis using size exclusion chromatography
log (MW)	Kav
2.82	0.36
2.64	0.46
2.19	0.59
1.63	0.67
1.13	0.80
Curve fitting with GraphPad Prism V6: linear regression-Line
Best-fit values
YIntercept	1.081
Slope	-0.2391
95% Confidence Intervals
YIntercept	0.9035 to 1.259
Slope	-0.3207 to -0.1575
Goodness of Fit
Degrees of Freedom	3
R square	0.9667
Adjusted R square	0.9555
Absolute Sum of Squares	0.003897
Runs test
Points above curve	2
Points below curve	3
Number of runs	3
P value (runs test)	0.5
Deviation from Model	Not Significant
Number of points
Analyzed	5

## Sheet: Figure 8
Figure 8a: Effect of Mn2+ on the activity of TreS domain
	0 mM MnCl2		1 mM MnCl2		10 mM MnCl2
	maltose	glucose	maltose	glucose	maltose	glucose
experiment 1	0.3234436	0.01662186	0.3890698	0.02061111	0.2531298	0.01795161
experiment 2	0.36	0.01928136	0.3512	0.01861649	0.239067	0.01728674
experiment 3	0.357596	0.02	0.3602746	0.015	0.22	0.016
Figure 8b: Effect of ATP on the activity of TreS domain
	0 mM ATP		1 mM ATP		3 mM ATP		10 mM ATP		20 mM ATP
	maltose	glucose	maltose	glucose	maltose	glucoe	maltose	glucose	maltose	glucose
experiment 1	0.401	0.021	0.439	0.023	0.314	0.017	0.293	0.016	0.153	0.013
experiment 2	0.393	0.02	0.429	0.019	0.305	0.017	0.286	0.017	0.147	0.013
experiment 3	0.38	0.022	0.42	0.02	0.325	0.016	0.265	0.018	0.17	0.014
Figure 8c: Determination of the appatent Km value for trehalose of TreS domain
	TreS activity (mmol of mlatose.min-1.mg-1)
trehalsoe (mM)	experiment 1	experiment 2	expeirment 3
0	0.00132847	0.0019927	0.00132847
10	0.08568629	0.08435782	0.08037241
20	0.1494528	0.1587521	0.144139
50	0.2510808	0.2504165	0.2457669
100	0.3261393	0.3287962	0.3334459
200	0.3547014	0.407176	0.3746285
Curve fitting with GraphPad Prism V6: nonlinear regression-Michaelis-Menten enzyme kinetics
Best-fit values
Vmax	0.4625
Km	42.36
Std. Error
Vmax	0.01035
Km	2.703
95% Confidence Intervals
Vmax	0.4406 to 0.4845
Km	36.63 to 48.09
Goodness of Fit
Degrees of Freedom	16
R square	0.9945
Absolute Sum of Squares	0.00176
Sy.x	0.01049
Constraints
Km	Km > 0.0
Number of points
Analyzed	18
Figure 8d: Effect of Mn2+ on the activity of Mak domain.
	Mak activity (mmol of ADP released.min-1.mg-1)
	0 mM MnCl2	1 mM MnCl2	3 mM MnCl2	10 mM MnCl2
experiment 1	0.014	0.044	0.193	0.43
experiment 2	0.016	0.04	0.25	0.425
experiment 3	0.013	0.06	0.18	0.443
Figure 8e: Effect of different cations on the activity of Mak domain
	percentage of maximum activity
	10 mM MnCl2	10 mM NiSO4	10 mM NiCl2	10 mM CoSO4	10 mM CoCl2	10 mM ZnSO4	10 mM CuSO4	10 mM CaCl2	10 mM MgSO4	10 mM MgCl2	No cation
experiment 1	96.06	-2.02	-1.51	29.79	22.72	2.777	6.56	6.1	13.13	16.66	0.5
experiment 2	102.14	-2.77	1.76	26.76	20.95	6.31	5.05	1.515	15.4	17.42	0.3
experiment 3	101.72	0.5	0.378	27.69	13.94	0.93	7.07	3.28	16.666	15.65	1
experiment 4		1.87	-1.4	31.69	27.46	7.04	1.87	6.06	15.49	12.2
expeirment 5		3.52	3.05			10.09	8.92	3.28	15.72	17.84
expeirment 6		0.58	1.4				5.39	5.63	17.6	16.31
Figure 8f: Effect of nucleotides on the activity of Mak domain.
	percentage of maximum activity experiment 2 experiment 3 experiment 4
	ATP	CTP	GTP	UTP
experiment 1	120.24	24.75	71.08	83.46
experiment 2	91.6	26.87	118.83	86.29
experiment 3	94.42	35.36	79.22	59.06
experiment 4	93.72	36.07	78.16	59.41
experiment 5		35.36	79.92	58.35
